# Supplementary material for: Hybrid sequencing of the Gynostemma pentaphyllum transcriptome provides new insights into gypenoside biosynthesis
Source: BMC Genomics. 2019 Aug 5;20:632. doi: 10.1186/s12864-019-6000-y (PMC6683540; doi:10.1186/s12864-019-6000-y)
Supplement: Supplementary file 1 — Table S1. The libraries for PacBio and Illumina sequencing. A total of 13 sequencing libraries. PacBio sequencing includes three libraries. The fragment length was 0.8–2 kb, 2–3 kb, and 3–6 kb. Illumina sequencing libraries were constructed with the root, stem and leaves from G. pentaphyllum with three replicates. MeJA-treated leaves at different times (0 h, 6 h, 12 h, 24 h) were collected to construct Illumina sequencing libraries. (XLSX 9 kb) [file 12864_2019_6000_MOESM1_ESM.xlsx]

## Sheet: Sheet1
Table S1. The sequencing libraries in PacBio and Illmina
Library	Total bases
0.8-2K	5.55G
2-3K	3.77G
3-6K	3.85G
GpRoot-1	6.51G
GpRoot-2	6.18G
GpRoot-3	6.82G
GpStem-1	5.9G
GpStem-2	5.76G
GpStem-3	5.68G
GpLeaf-1	6.55G
GpLeaf-2	6.14G
GpLeaf-3	6.46G
MJ_Gp0h	7.49G
MJ_Gp6h	6.68G
MJ_Gp12h	7.29G
MJ_Gp24h	8.36G
A total of 13 sequencing libraries. PacBio sequencing includes three libraries. The fragment length was 0.8-2 kb, 2-3 kb, and 3-6 kb. Illumina sequencing libraries were constructed with the root, stem and leaves from G. pentaphyllum with three replicates. MeJA-treated leaves at different times (0 h, 6 h, 12 h, 24 h) were collected to construct Illumina sequencing libraries.
