# Supplementary material for: Hybrid sequencing of the Gynostemma pentaphyllum transcriptome provides new insights into gypenoside biosynthesis
Source: BMC Genomics. 2019 Aug 5;20:632. doi: 10.1186/s12864-019-6000-y (PMC6683540; doi:10.1186/s12864-019-6000-y)
Supplement: Supplementary file 6 — Table S2 The distribution of GpWRKYs from G. pentaphyllum. (XLSX 10 kb) [file 12864_2019_6000_MOESM6_ESM.xlsx]

## Sheet: Sheet1
Table S2. The distribution of GpWRKYs from G. pentaphyllum.
Ⅰ	Ⅱa	Ⅱb	Ⅱc	Ⅱd	Ⅱe	Ⅲ
GpWRKY15	GpWRKY12	GpWRKY9	GpWRKY14	GpWRKY23	GpWRKY30	GpWRKY22
GpWRKY13	GpWRKY24	GpWRKY34	GpWRKY26	GpWRKY4	GpWRKY10	GpWRKY2
GpWRKY31		GpWRKY38	GpWRKY16	GpWRKY37	GpWRKY36	GpWRKY19
GpWRKY28		GpWRKY3	GpWRKY33			GpWRKY6
GpWRKY1			GpWRKY18			GpWRKY5
GpWRKY29			GpWRKY25			GpWRKY27
GpWRKY32			GpWRKY35
			GpWRKY11
			GpWRKY21
			GpWRKY7
			GpWRKY20
			GpWRKY17
			GpWRKY8
			PqWRKY1
