# Supplementary material for: Hybrid sequencing of the Gynostemma pentaphyllum transcriptome provides new insights into gypenoside biosynthesis
Source: BMC Genomics. 2019 Aug 5;20:632. doi: 10.1186/s12864-019-6000-y (PMC6683540; doi:10.1186/s12864-019-6000-y)
Supplement: Supplementary file 8 — Table S3 The distribution of GpbHLHs from G. pentaphyllum. (XLSX 12 kb) [file 12864_2019_6000_MOESM8_ESM.xlsx]

## Sheet: sheet1
Table S3. The distribution of GpbHLHs from G. pentaphyllum.
Ⅰa	Ⅰb	Ⅱ	Ⅲa	Ⅲb	Ⅲc	Ⅲd	Ⅲe	Ⅲf	Ⅳa	Ⅳc	Ⅳd	Ⅴa	Ⅴb	Ⅶa	Ⅶb	Ⅷa	Ⅷb	IX	XI	XII
GpbHLH17	GpbHLH11	GpbHLH34	GpbHLH42	GpbHLH20	GpbHLH29	GpbHLH40	GpbHLH37	GpbHLH64	GpbHLH32	GpbHLH6	GpbHLH3	GpbHLH8	GpbHLH4	GpbHLH14	GpbHLH31	GpbHLH16	GpbHLH15	GpbHLH1	GpbHLH10	GpbHLH2
GpbHLH21	GpbHLH22		GpbHLH18	GpbHLH33	GpbHLH47	GpbHLH78	GpbHLH86		GpbHLH45	GpbHLH58	GpbHLH30	GpbHLH9	GpbHLH5	GpbHLH63	GpbHLH54		GpbHLH43	GpbHLH69	GpbHLH39	GpbHLH12
GpbHLH23	GpbHLH25			GpbHLH44		GpbHLH85	GpbHLH26		GpbHLH48	GpbHLH79		GpbHLH28	GpbHLH7		GpbHLH55		GpbHLH49	GpbHLH82	GpbHLH52	GpbHLH24
GpbHLH56	GpbHLH41			GpbHLH53					GpbHLH68	GpbHLH87		GpbHLH89	GpbHLH19				GpbHLH57			GpbHLH27
GpbHLH59	GpbHLH60			GpbHLH73					PnbHLH1				GpbHLH46				GpbHLH65			GpbHLH35
GpbHLH66	GpbHLH62			GpbHLH13									GpbHLH50				GpbHLH71			GpbHLH36
GpbHLH80	GpbHLH72												GpbHLH67							GpbHLH51
GpbHLH81													GpbHLH70							GpbHLH61
													GpbHLH75							GpbHLH74
													GpbHLH83							GpbHLH76
													GpbHLH84							GpbHLH77
																				GpbHLH88
																				GpbHLH38
