# Supplementary material for: Hybrid sequencing of the Gynostemma pentaphyllum transcriptome provides new insights into gypenoside biosynthesis
Source: BMC Genomics. 2019 Aug 5;20:632. doi: 10.1186/s12864-019-6000-y (PMC6683540; doi:10.1186/s12864-019-6000-y)
Supplement: Supplementary file 10 — Table S4. The primers used for real-time PCR. (XLSX 14 kb) [file 12864_2019_6000_MOESM10_ESM.xlsx]

## Sheet: Sheet1
Table S4. The primers used for real-time PCR.
Gene	Primer
GpCYP89-F	5'-CTTCCGCTGTGCATGTTCTA-3'
GpCYP89-R	5'-GCCTTTTTCCACATCTTCCA-3'
GpCYP12-F	5'-GGGAAGATGGGTTTTCCATT-3'
GpCYP12-R	5'-AACACAACTGTGGGCTCTCC-3'
GpUGT1-F	5'-ATAGGACCAAACGTGCCATC-3'
GpUGT1-R	5'-AAAGCTGCATAGCTCCCAAA-3'
GpUGT2-F	5'-GCCTTTGCTTTTGCCTAGTG-3'
GpUGT2-R	5'-TGGATTATCCCATCCTCCAA-3'
GpUGT3-F	5'-CCTTTCCACTCTCTCGCTTG-3'
GpUGT3-R	5'-TCAAACCAATGCACAGCTTC-3'
GpUGT7-F	5'-AATGCCCTCCCTTCTCATCT-3'
GpUGT7-R	5'-AACTTGGAATCTGGGTCGTG-3
GpUGT8-F	5'-TGTCTTGGAAACCATCACGA-3'
GpUGT8-R	5'-AGAGCTCAAAACCTCGTCCA-3'
GpUGT17-F	5'-CGCCTATGGTCACATAACACCT-3'
GpUGT17-R	5'-GATGAAAAGGGAGGCCATTGGT-3'
GpUGT24-F	5'-TCAACCATGAATTGGCTTCA-3'
GpUGT24-R	5'-GGAATCTTGTGCCCTTCTGA-3'
GpUGT28-F	5'-GAGGTTCAGAGAAGCCGATG-3'
GpUGT28-R	5'-GCCCATACTCCCAAAGCATA-3'
GpUGT35-F	5'-GGAACCCTTTCGGTAATGCT-3'
GpUGT35-R	5'-GTTTTCGACGGTGTTCGTTT-3'
GpUGT46-F	5'-CCCTGAATTCACCACCATTTT-3'
GpUGT46-R	5'-ACTGGAGAGCAAAACCGAGAT-3'
GpUGT54-F	5'-GTTCTGTACGGCCATGGTTTT-3'
GpUGT54-R	5'-TTCCTCAACCGATCAACCTCT-3'
GpUGT62-F	5'-ATAACCCTCCCTCCACAACC-3'
GpUGT62-R	5'-AATCATGGGTGTGCAAAACA-3'
GpUGT63-F	5'-GAAATGCTTCCATGGCTCTC-3'
GpUGT63-R	5'-CCATCTCTTCCTTTGGTGGA-3'
GpOSC1-F	5'-GCACGTCTTCAGCAATTCAA-3'
GpOSC1-R	5'-TGAAAAGAGCAGCAAGAGCA-3'
GpOSC2-F	5'-AATTCAGGCTCACGATGGTC-3'
GpOSC2-R	5'-GCTTGGGCCCTCAATATGTA-3'
GpOSC3-F	5'-GGTTGGCCCGTCCCTGAT-3'
GpOSC3-R	5'-GCCCCTGAATTGCTGCTGAG-3'
GpOSC4-F	5'-TTAATGGCCCTCATTGAAGC-3'
GpOSC4-R	5'-GAGACGAACGGTGTTGATT-3'
GpOSC5-F	5'-TTATCCATGGCAGGGAAGAG-3'
GpOSC5-R	5'-TGCACCACATTTGATCGTTT-3'
GpWRKY7-F	5'-GGCGATGGAAGCAATATCAT-3'
GpWRKY7-R	5'-CGAATCTGCGGTGGACTTAT-3'
GpWRKY8-F	5'-TGAATTTGGTGGACATGAGC-3'
GpWRKY8-R	5'-TGAACGAAAATCTCGGCTCT-3'
GpWRKY11-F	5'-ACTGATCTGGCATCGGAAAC-3'
GpWRKY11-R	5'-TCCTCGTTTGGAAAGCGTAT-3'
GpWRKY14-F	5'-ACCTAGCTGCTGCATCGTTT-3'
GpWRKY14-R	5'-GTGGCTATTGCTCCCAACAT-3'
GpWRKY16-F	5'-ACAGCCCCTTTCCAAGAAGT-3'
GpWRKY16-R	5'-AAAACAATGGGGATGTCGAA-3'
GpWRKY17-F	5'-CCACCTAGCTCAACCACCAT-3'
GpWRKY17-R	5'-ATGATCGGCAGCAAGAAAAT-3'
GpWRKY18-F	5'-ATCGGAGGTGTTGAATGCTC-3'
GpWRKY18-R	5'-TCTGGGGTAGGGGCTATTCT-3'
GpWRKY20-F	5'-TAATGGGCCAACATCAACAA-3'
GpWRKY20-R	5'-ACGTTGGAGGTGAACGGTAG-3'
GpWRKY21-F	5'-GTGAGAGAGCCCAGGTTTTG-3'
GpWRKY21-R	5'-CCATCCTTGGATCTTCTGCT-3'
GpWRKY25-F	5'-TGATGGATATCGTTGGCGTA-3'
GpWRKY25-R	5'-AGGGTTTGCATGAGCATTTC-3'
GpWRKY26-F	5'-TGATGATATCCAGCGTTTGC-3'
GpWRKY26-R	5'-CCACCCCTATAGATGGCGTA-3'
GpWRKY33-F	5'-GGAGAAAATGAAGGGGGAGA-3'
GpWRKY33-R	5'-TTCACTTTGCAGCCTTGATG-3'
GpWRKY35-F	5'-GCAAAAACCCGAAAGTGAAA-3'
GpWRKY35-R	5'-TGAAAAGCAATCCTCGGAAG-3'
GpbHLH32-F	5'-GCAACAAGCAGCAAAAACAA-3'
GpbHLH32-R	5'-ACGTCTATTGCCGTGAATCC-3'
GpbHLH45-F	5'-TTGTTGCTCAGATGGAGTCG-3'
GpbHLH45-R	5'-TTTGGCGGAAAACAATATCC-3'
GpbHLH48-F	5'-TCACTCCCAAGAAGGCTGAT-3'
GpbHLH48-R	5'-TTGGGCATATGAGGGAGTTC-3'
GpbHLH68-F	5'-CCTCCGTTTCCTCTCCGCTA-3'
GpbHLH68-R	5'-GCTGTTTATTCCGTTGGATCCG-3'
HMGR-F	5'-ACCAATGCCGTTTTCTTCAC-3'
HMGR-R	5'-ATCGACCGTTCATCGTCTTC-3'
FPS-F	5'-CTGGGTCTGCTTTCCCATAA-3'
FPS-R	5'-TTGTTATGGCGGGTGAAAAT-3'
SS-F	5'-ACAGCTTCAGCCTCAGCTTC-3'
SS-R	5'-CATGAAAAATGCCAGTCACG-3'
SE-F	5'-TGGCTTCCACCATAAACACA-3'
SE-R	5'-AACTTAACGGGCGAGGATTT-3'
ACTIN-F	5'-CCGAGTGGCCCCTGAAGAG-3'
ACTIN-R	5'-AAGTATGGCATGGGGGAGAGC-3'
